# Supplementary material for: Three Neglected STARD Criteria Reduce the Uncertainty of the Liver Fibrosis Biomarker FibroTest-T2D in Metabolic Dysfunction-Associated Steatotic Liver Disease (MASLD)
Source: Diagnostics (Basel). 2025 May 15;15(10):1253. doi: 10.3390/diagnostics15101253 (PMC12110081; doi:10.3390/diagnostics15101253)
Supplement: Supplementary file 1 [file diagnostics-15-01253-s001.zip]

Archive with 1 entries (1 files):
- Supp Files FT-T2D Diagnostics TP.pdf
